# Supplementary material for: Toxicity and Antioxidant Activity of Fullerenol C60,70 with Low Number of Oxygen Substituents
Source: Int J Mol Sci. 2021 Jun 15;22(12):6382. doi: 10.3390/ijms22126382 (PMC8232284; doi:10.3390/ijms22126382)
Supplement: Supplementary file 1 [file ijms-22-06382-s001.zip]

Archive with 1 entries (1 files):
- ijms-1242051-supplementary.pdf
